# Supplementary material for: Voice, vulnerability, and expressive growth: investigating AI anxiety and performance appraisal in voice arts education
Source: Front Psychol. 2025 Nov 13;16:1653502. doi: 10.3389/fpsyg.2025.1653502 (PMC12659854; doi:10.3389/fpsyg.2025.1653502)
Supplement: Supplementary file 1 [file Table_1.xls]

## Sheet: data
Respondent	Gender	Age	Yr Lvl	Group	PBL	Major Interests	SAE1	SAE2	SAE3	SAE4	SAE5	AI Usage	TAE1	TAE2	TAE3	TAE4	TAE5	AIA1	AIA2	AIA3	AIA4	E5	E4	E3	E1	E2
1	1	21	2	3	1	1	2	2	3	3	3	1	1	2	3	3	2	3	3	3	3	1	0	0	1	0
2	1	21	3	3	2	1	2	2	2	1	1	2	3	3	2	2	3	5	5	5	5	-2	0	0	-1	-1
3	1	19	1	1	1	3	1	1	1	1	1	4	3	2	3	1	4	5	5	5	5	-3	0	-2	-2	-1
4	1	19	1	1	1	3	2	3	3	3	2	2	2	3	1	2	3	3	3	3	3	-1	0	2	0	0
5	1	20	2	1	1	1	1	1	1	1	1	2	4	4	4	4	4	5	5	5	5	-3	0	-3	-3	-3
6	1	21	3	1	1	3	2	3	3	3	2	2	4	2	3	1	2	3	3	3	3	0	0	0	-2	1
7	2	22	1	3	1	1	1	1	3	3	3	3	2	4	4	4	4	4	4	4	4	-1	0	-1	-1	-3
8	1	21	2	3	2	2	1	4	1	1	1	3	3	4	3	3	3	5	5	5	5	-2	0	-2	-2	0
9	2	19	1	1	1	1	3	4	1	2	4	4	2	2	4	3	4	3	3	3	3	0	0	-3	1	2
10	1	19	1	1	1	1	4	4	4	2	2	2	3	2	2	3	3	2	2	2	2	-1	0	2	1	2
11	1	21	2	3	1	3	1	4	1	1	1	3	3	4	3	3	3	5	5	5	5	-2	0	-2	-2	0
12	1	23	3	1	1	1	2	2	2	2	2	3	3	4	4	3	3	5	5	5	5	-1	0	-2	-1	-2
13	1	23	2	1	1	1	2	2	2	2	3	3	3	3	3	3	3	5	5	5	5	0	0	-1	-1	-1
14	1	19	1	1	1	1	3	3	3	3	3	2	4	3	3	3	3	3	3	3	3	0	0	0	-1	0
15	1	20	1	2	1	3	2	2	2	2	2	2	3	4	1	2	2	5	5	5	5	0	0	1	-1	-2
16	1	21	2	3	2	1	4	3	3	3	2	1	4	3	2	3	2	3	3	3	3	0	0	1	0	0
17	1	20	1	2	1	3	1	1	1	1	1	4	2	3	1	2	3	5	5	5	5	-2	0	0	-1	-2
18	1	20	1	2	1	3	2	1	1	1	4	2	2	3	1	2	3	5	5	5	5	1	0	0	0	-2
19	2	21	1	3	1	3	3	3	3	3	3	3	3	3	3	3	3	3	3	3	3	0	0	0	0	0
20	1	20	1	2	1	3	2	1	1	1	4	2	2	3	1	2	3	5	5	5	5	1	0	0	0	-2
21	2	21	1	3	2	3	3	3	3	3	3	3	3	3	3	3	3	3	3	3	3	0	0	0	0	0
22	1	20	2	2	1	1	2	1	4	4	4	1	1	3	1	1	1	2	2	2	2	3	0	3	1	-2
23	1	20	1	2	1	2	1	1	1	1	1	3	3	3	3	3	3	5	5	5	5	-2	0	-2	-2	-2
24	1	21	2	3	1	1	3	2	3	3	4	3	3	2	3	3	3	3	4	3	3	1	0	0	0	0
25	1	20	1	2	1	3	1	1	1	1	1	3	3	3	3	3	3	5	5	5	5	-2	0	-2	-2	-2
26	1	20	2	2	1	3	2	1	4	4	4	1	1	3	1	1	1	2	2	2	2	3	0	3	1	-2
27	2	21	2	3	2	3	4	4	3	4	4	3	4	4	2	2	2	2	2	2	2	2	0	1	0	0
28	1	20	1	2	1	2	2	2	2	2	2	3	3	3	3	3	3	5	5	5	5	-1	0	-1	-1	-1
29	1		3	1	1	1	3	3	3	3	3	3	3	3	3	3	3	3	3	3	3	0	0	0	0	0
30	1	21	2	3	1	3	3	3	3	3	3	3	3	3	2	2	3	3	3	3	3	0	0	1	0	0
31	1	20	1	2	1	2	2	2	2	2	2	3	3	3	3	3	3	5	5	5	5	-1	0	-1	-1	-1
32	1	20	1	2	1	3	2	2	2	2	2	3	3	3	3	3	3	5	5	5	5	-1	0	-1	-1	-1
33	1	20	2	2	1	1	2	1	2	2	3	4	3	3	3	3	3	5	5	5	5	0	0	-1	-1	-2
34	1	20	1	2	1	2	2	2	2	2	4	3	3	4	3	3	3	4	3	4	2	1	0	-1	-1	-2
35	1	20	1	2	1	1	2	2	2	2	2	3	4	3	3	4	3	5	5	5	5	-1	0	-1	-2	-1
36	1	20	2	2	1	1	3	3	2	4	4	3	3	2	2	3	2	2	2	2	2	2	0	0	0	1
37	1	20	1	2	1	2	2	2	2	2	2	4	4	3	3	3	3	5	5	5	5	-1	0	-1	-2	-1
38	2	24	3	1	1	3	3	3	3	3	3	3	3	3	5	3	2	3	3	3	3	1	0	-2	0	0
39	1	19	1	1	1	1	3	3	3	3	3	3	3	3	3	3	3	3	3	3	3	0	0	0	0	0
40	1	20	1	2	1	2	3	3	3	3	3	3	2	3	3	3	3	3	3	3	3	0	0	0	1	0
41	2	21	2	3	2	3	4	4	3	4	4	3	4	4	2	2	2	2	2	2	2	2	0	1	0	0
42	1	20	1	2	1	3	3	3	3	3	3	3	3	2	3	3	3	3	3	3	3	0	0	0	0	1
43	1	20	1	2	2	3	3	3	2	3	3	3	3	3	3	3	3	3	3	3	3	0	0	-1	0	0
44	1	19	1	1	1	3	3	4	4	4	4	2	2	2	2	3	3	3	3	2	2	1	0	2	1	2
45	1	20	1	2	2	3	2	3	3	3	4	3	3	3	3	3	3	3	3	3	3	1	0	0	-1	0
46	1	20	1	2	2	3	3	3	3	3	3	3	2	3	3	3	3	3	3	3	3	0	0	0	1	0
47	1	20	2	1	1	2	4	4	3	3	3	3	3	3	3	3	3	3	3	3	3	0	0	0	1	1
48	1	19	1	1	1	1	2	2	2	2	2	4	4	4	4	4	4	3	4	3	3	-3	0	-3	-2	-2
49	1	23	2	1	1	1	2	2	2	2	2	5	3	3	3	3	3	5	5	5	5	-1	0	-1	-1	-1
50	2	21	2	3	1	1	3	1	1	1	1	4	4	4	4	4	4	4	4	4	4	-3	0	-3	-1	-3
51	1	19	1	1	1	2	4	3	3	3	4	3	3	3	3	3	3	3	3	3	2	1	0	0	1	0
52	1	21	3	3	2	1	3	3	3	3	3	2	3	3	3	3	3	3	3	3	3	0	0	0	0	0
53	2	21	2	3	1	2	3	3	3	3	3	3	2	4	3	3	3	3	3	3	3	0	0	0	1	-1
54	1	21	1	3	2	1	3	3	2	2	2	2	4	4	4	4	3	5	5	5	5	-1	0	-2	-1	-1
55	2	30	1	1	1	3	2	4	4	3	4	3	4	1	2	4	3	2	2	2	2	1	0	2	-2	3
56	1	19	1	1	1	1	3	2	2	2	2	4	4	4	4	4	4	4	4	4	4	-2	0	-2	-1	-2
57	1	21	2	3	1	3	2	3	3	2	3	3	3	3	3	3	3	5	5	5	5	0	0	0	-1	0
58	1	21	1	3	2	3	3	3	2	2	2	2	4	4	4	4	3	5	5	5	5	-1	0	-2	-1	-1
59	1	21	1	3	1	1	3	3	3	3	2	3	3	3	3	3	3	3	3	3	3	-1	0	0	0	0
60	1	21	2	3	2	1	3	1	1	1	1	4	4	2	4	4	4	4	4	4	4	-3	0	-3	-1	-1
61	2	21	2	3	1	1	2	2	2	2	2	4	4	4	4	4	4	4	4	4	4	-2	0	-2	-2	-2
62	2	23	3	1	1	1	3	4	4	4	3	2	4	5	4	4	4	2	3	4	3	-1	0	0	-1	-1
63	1	21	2	3	2	1	3	3	3	3	3	3	3	3	4	3	4	5	5	5	5	-1	0	-1	0	0
64	1	19	1	1	1	3	4	3	3	3	4	3	4	3	4	4	4	3	2	4	2	0	0	-1	0	0
65	1	19	1	1	1	3	3	2	3	3	3	4	3	3	3	3	3	3	3	3	3	0	0	0	0	-1
66	1	21	2	3	1	1	4	3	3	3	4	3	3	3	2	3	4	3	5	4	5	0	0	1	1	0
67	1	21	2	3	2	2	2	2	2	2	2	4	4	4	4	4	4	4	4	4	4	-2	0	-2	-2	-2
68	1	21	2	3	1	2	2	4	3	2	2	3	4	4	4	4	3	3	3	3	3	-1	0	-1	-2	0
69	1	21	2	3	2	2	3	3	2	2	3	3	4	4	4	4	4	4	4	4	4	-1	0	-2	-1	-1
70	1	21	2	3	1	3	3	3	2	2	3	3	4	4	4	4	4	4	4	4	4	-1	0	-2	-1	-1
71	2	22	3	4	1	3	2	1	1	1	1	1	1	3	2	2	2	5	5	5	5	-1	0	-1	1	-2
72	2	21	3	3	2	2	1	1	4	3	4	4	3	4	4	3	3	5	5	5	5	1	0	0	-2	-3
73	1	21	1	3	1	3	3	4	4	4	4	3	4	4	3	3	3	3	3	4	4	1	0	1	-1	0
74	1	21	2	3	2	1	3	2	3	3	4	3	4	4	3	4	4	3	3	3	3	0	0	0	-1	-2
75	1	21	3	3	1	2	3	3	3	4	3	3	3	3	4	4	3	3	2	3	3	0	0	-1	0	0
76	1	20	2	2	2	3	1	3	3	2	4	4	3	4	3	3	3	5	5	5	5	1	0	0	-2	-1
77	1	21	1	3	2	3	3	3	3	3	3	3	3	4	4	4	4	4	4	4	4	-1	0	-1	0	-1
78	1	21	2	3	1	3	3	3	3	3	3	3	4	5	4	3	3	3	3	3	3	0	0	-1	-1	-2
79	2	22	2	4	1	1	1	1	2	1	2	2	2	2	2	2	2	5	5	5	5	0	0	0	-1	-1
80	2	21	1	3	2	1	4	2	2	2	4	4	4	4	4	4	3	2	2	4	2	1	0	-2	0	-2
81	2	21	2	3	1	1	3	2	2	2	2	4	4	4	4	4	4	4	4	4	4	-2	0	-2	-1	-2
82	1	20	2	2	2	3	1	3	3	2	4	4	3	4	3	3	3	5	5	5	5	1	0	0	-2	-1
83	1	21	2	3	2	1	2	2	3	4	4	4	4	5	4	4	3	3	3	3	3	1	0	-1	-2	-3
84	1	21	1	3	1	3	4	4	4	4	3	3	4	3	4	3	4	3	2	4	2	-1	0	0	0	1
85	2	23	3	1	1	3	3	4	4	4	3	2	4	5	4	4	4	2	3	4	3	-1	0	0	-1	-1
86	1	20	1	2	2	3	3	2	4	2	3	2	4	4	4	4	4	3	2	2	3	-1	0	0	-1	-2
87	1	20	1	2	2	3	3	4	4	4	4	2	4	4	3	3	4	3	3	4	3	0	0	1	-1	0
88	2	21	2	3	2	1	3	3	3	3	3	3	4	4	3	4	4	5	5	5	5	-1	0	0	-1	-1
89	1	20	1	2	2	1	3	3	3	3	4	4	3	4	4	4	3	3	2	3	3	1	0	-1	0	-1
90	1	19	1	1	1	3	3	3	3	3	4	4	4	4	3	3	4	2	2	4	2	0	0	0	-1	-1
91	1	21	2	3	1	2	3	2	2	3	3	3	3	4	4	4	4	4	4	4	4	-1	0	-2	0	-2
92	1	21	1	3	2	3	4	3	4	3	4	3	3	4	3	3	5	3	3	2	2	-1	0	1	1	-1
93	1	21	2	3	1	3	3	2	2	3	3	3	3	4	4	4	4	4	4	4	4	-1	0	-2	0	-2
94	2	21	1	3	2	1	3	2	2	2	2	4	4	4	4	4	4	4	4	4	4	-2	0	-2	-1	-2
95	1	20	1	2	2	1	2	2	2	2	4	4	3	4	5	4	3	3	2	3	2	1	0	-3	-1	-2
96	2	22	2	4	1	3	1	1	2	1	2	2	2	2	2	2	2	5	5	5	5	0	0	0	-1	-1
97	1	21	2	3	1	1	4	3	3	3	3	4	3	4	3	3	4	3	3	3	3	-1	0	0	1	-1
98	1	21	2	3	2	2	2	2	4	4	3	3	4	4	4	3	3	2	2	3	2	0	0	0	-2	-2
99	2	21	2	3	1	3	3	5	4	4	4	2	4	4	2	4	3	3	3	2	2	1	0	2	-1	1
100	2	21	1	3	2	1	2	2	2	2	2	5	4	4	4	4	4	4	4	4	4	-2	0	-2	-2	-2
101	1	21	1	3	1	1	4	2	3	3	2	4	4	4	4	4	4	2	2	3	1	-2	0	-1	0	-2
102	1	21	2	3	2	1	4	4	3	3	3	4	3	3	3	4	3	3	3	3	3	0	0	0	1	1
103	1	22	2	4	1	1	2	1	2	3	3	3	4	3	3	3	3	5	5	5	5	0	0	-1	-2	-2
104	1	19	1	1	1	3	3	3	3	3	4	4	4	4	3	3	4	2	2	4	2	0	0	0	-1	-1
105	2	22	3	4	1	1	2	2	2	2	2	2	3	3	3	3	3	5	5	5	5	-1	0	-1	-1	-1
106	2	19	1	1	1	1	2	2	2	2	3	4	5	4	4	4	3	3	3	3	3	0	0	-2	-3	-2
107	1	22	2	4	1	2	2	2	2	2	2	3	3	3	3	3	3	5	5	5	5	-1	0	-1	-1	-1
108	2	21	3	3	1	1	3	4	3	3	3	4	4	4	4	4	4	3	3	3	3	-1	0	-1	-1	0
109	1	22	3	4	1	1	2	2	1	1	1	3	3	3	3	3	3	5	5	5	5	-2	0	-2	-1	-1
110	2	22	3	4	1	1	3	3	3	3	3	3	3	3	3	3	3	3	3	3	3	0	0	0	0	0
111	1	23	3	1	1	1	3	3	2	2	3	4	4	4	4	3	4	5	5	5	5	-1	0	-2	-1	-1
112	2	19	1	1	2	3	2	2	2	2	3	4	5	4	4	4	3	3	3	3	3	0	0	-2	-3	-2
113	2	22	2	4	1	3	3	1	2	3	2	3	4	4	3	4	2	5	5	5	5	0	0	-1	-1	-3
114	1	22	3	4	1	3	1	1	1	1	1	3	3	4	2	5	5	5	4	5	5	-4	0	-1	-2	-3
115	2	22	2	4	1	3	3	1	2	3	2	3	4	4	3	4	2	5	5	5	5	0	0	-1	-1	-3
116	1	29	3	1	2	1	4	4	1	2	4	3	2	4	3	4	4	5	5	3	5	0	0	-2	2	0
117	2	22	3	4	1	3	3	3	3	3	3	3	3	3	3	3	3	3	3	3	3	0	0	0	0	0
118	1	21	1	1	2	3	2	2	4	4	4	4	3	3	2	4	3	3	3	3	3	1	0	2	-1	-1
119	1	20	3	1	2	1	4	4	4	4	4	3	3	4	4	4	3	3	3	2	1	1	0	0	1	0
120	1	23	3	1	2	1	4	3	3	4	4	2	4	4	4	2	4	3	3	3	3	0	0	-1	0	-1
121	1	21	1	3	2	3	4	2	4	4	2	4	4	4	4	4	4	2	3	3	2	-2	0	0	0	-2
122	1	23	2	1	2	2	3	3	2	5	4	3	4	4	5	3	4	3	3	3	2	0	0	-3	-1	-1
123	1	19	1	1	2	3	2	2	3	3	4	4	4	4	4	3	4	2	2	3	2	0	0	-1	-2	-2
124	2	21	1	3	1	3	3	3	3	3	3	4	4	4	4	4	4	4	4	4	4	-1	0	-1	-1	-1
125	2	21	3	3	2	3	3	4	4	4	3	4	3	4	3	4	4	4	3	2	2	-1	0	1	0	0
126	1	22	3	4	1	1	3	4	3	3	3	3	3	3	3	3	3	3	3	3	3	0	0	0	0	1
127	1	22	3	4	1	1	2	2	2	2	2	4	3	3	3	3	3	5	5	5	5	-1	0	-1	-1	-1
128	1	19	1	1	2	3	4	4	2	4	4	3	5	4	4	4	3	2	2	3	2	1	0	-2	-1	0
129	2	24	3	1	2	3	3	2	2	5	5	4	4	4	4	3	4	2	2	3	2	1	0	-2	-1	-2
130	1	22	3	4	1	1	3	3	3	3	3	3	3	3	3	3	4	3	3	3	3	-1	0	0	0	0
131	2	23	3	1	2	1	4	3	3	4	4	4	4	4	4	3	3	2	3	3	2	1	0	-1	0	-1
132	1	19	1	1	2	3	4	3	4	3	4	4	4	4	4	4	4	2	2	3	2	0	0	0	0	-1
133	1	22	3	4	1	3	3	4	3	3	3	3	3	3	3	3	3	3	3	3	3	0	0	0	0	1
134	2	21	1	3	1	3	2	2	2	2	2	5	4	4	4	4	4	4	4	4	4	-2	0	-2	-2	-2
135	1	22	3	4	1	1	3	2	1	3	2	2	5	4	4	3	4	3	3	3	3	-2	0	-3	-2	-2
136	1	22	3	4	1	2	3	3	3	4	4	4	3	3	4	3	3	3	3	3	3	1	0	-1	0	0
137	1	19	1	1	2	3	4	3	4	3	4	4	4	4	4	4	4	2	2	3	2	0	0	0	0	-1
138	1	22	3	4	1	2	3	3	4	3	3	4	3	3	4	2	2	3	3	3	3	1	0	0	0	0
139	1	19	1	1	2	1	3	4	4	4	4	3	4	4	4	4	4	3	3	3	3	0	0	0	-1	0
140	2	23	2	1	2	1	2	3	3	3	3	4	4	4	4	4	4	4	4	4	4	-1	0	-1	-2	-1
141	1	22	3	4	1	1	3	2	3	3	2	4	4	4	4	4	3	5	5	5	5	-1	0	-1	-1	-2
142	1	19	1	1	2	1	5	4	4	4	4	4	4	4	4	4	4	2	2	3	2	0	0	0	1	0
143	1	22	3	4	1	2	4	4	3	3	4	2	3	4	4	4	3	3	3	3	3	1	0	-1	1	0
144	2	19	1	1	2	3	4	4	2	4	4	4	3	4	4	4	4	2	2	2	3	0	0	-2	1	0
145	1	22	3	4	1	2	3	3	3	3	3	4	5	4	3	4	4	3	3	3	3	-1	0	0	-2	-1
146	1	22	2	4	1	1	3	3	3	3	4	3	3	4	4	3	3	3	3	3	3	1	0	-1	0	-1
147	1	22	3	4	1	1	3	2	4	2	3	4	4	2	4	4	4	4	4	4	4	-1	0	0	-1	0
148	1	19	1	1	2	1	2	3	2	2	4	4	5	4	5	5	5	5	5	5	5	-1	0	-3	-3	-1
149	1	21	1	3	2	3	4	2	3	3	2	4	4	4	4	4	4	2	2	3	1	-2	0	-1	0	-2
150	1	21	1	3	1	1	3	4	3	3	4	3	4	4	4	4	4	2	2	3	1	0	0	-1	-1	0
151	1	19	1	1	2	1	4	4	4	5	5	4	4	4	4	4	4	2	3	3	2	1	0	0	0	0
152	2	22	3	4	1	1	4	4	4	4	4	1	4	4	5	4	4	4	2	3	2	0	0	-1	0	0
153	2	30	1	1	2	3	3	3	3	3	3	4	5	5	5	4	4	3	3	3	3	-1	0	-2	-2	-2
154	1	22	3	4	1	2	2	2	2	2	2	4	4	4	4	4	4	4	4	4	4	-2	0	-2	-2	-2
155	2	19	1	1	2	3	4	4	4	4	4	4	4	4	4	4	4	3	3	3	3	0	0	0	0	0
156	1	22	3	4	1	2	4	4	4	4	4	4	3	3	3	3	3	3	2	2	3	1	0	1	1	1
157	1	21	2	3	2	1	3	3	3	3	4	3	4	4	4	4	4	2	2	3	2	0	0	-1	-1	-1
158	1	20	1	2	2	2	3	3	3	3	3	3	4	4	4	4	4	3	4	3	3	0	0	-1	-1	-1
159	1	20	2	2	2	3	2	2	2	2	4	4	4	4	4	4	4	2	2	3	2	0	0	-2	-2	-2
160	1	20	1	2	2	3	2	2	2	2	4	4	4	4	4	4	4	2	2	4	3	0	0	-2	-2	-2
161	1	20	1	2	2	1	3	4	4	4	4	4	3	3	3	3	3	2	2	2	2	1	0	1	0	1
162	1	20	1	2	2	1	3	2	2	2	3	3	4	4	4	4	4	4	4	4	4	-1	0	-2	-1	-2
163	1	22	3	4	1	2	3	3	3	3	4	4	4	4	4	4	4	3	3	3	3	0	0	-1	-1	-1
164	1	20	1	2	2	3	4	4	4	4	4	4	3	4	3	3	4	3	3	2	3	0	0	1	1	0
165	2	20	1	2	2	1	3	3	3	3	3	4	4	4	4	4	4	4	4	4	4	-1	0	-1	-1	-1
166	1	20	1	2	2	1	3	4	4	4	3	3	4	3	3	3	4	2	2	4	2	-1	0	1	-1	1
167	2	20	1	2	2	1	4	4	4	4	4	3	3	3	3	3	4	3	3	3	3	0	0	1	1	1
168	2	20	1	2	2	3	3	3	3	3	3	4	4	4	4	4	4	4	4	4	4	-1	0	-1	-1	-1
169	2	21	2	3	1	1	4	3	3	3	3	3	4	4	4	4	4	3	2	2	1	-1	0	-1	0	-1
170	2	20	1	2	2	1	2	2	2	2	2	4	4	5	4	4	4	4	5	5	5	-2	0	-2	-2	-3
171	1	20	1	2	2	1	3	4	3	4	4	4	4	4	4	4	4	2	3	3	2	0	0	-1	-1	0
172	1	20	1	2	2	2	2	2	2	2	4	3	4	4	4	4	4	3	3	3	3	0	0	-2	-2	-2
173	1	21	1	3	2	2	3	3	3	3	3	4	4	4	4	4	4	4	4	4	4	-1	0	-1	-1	-1
174	1	20	1	2	2	3	4	3	4	3	4	3	4	4	4	3	4	3	3	2	3	0	0	0	0	-1
175	1	22	3	4	1	1	3	4	4	4	4	4	3	3	3	4	4	2	2	3	2	0	0	1	0	1
176	1	20	1	2	2	1	3	2	2	3	4	4	4	4	3	4	4	2	2	3	2	0	0	-1	-1	-2
177	1	20	1	2	2	2	3	4	4	2	4	3	5	5	5	5	5	3	3	4	3	-1	0	-1	-2	-1
178	1	20	1	2	2	3	3	3	3	3	3	4	4	5	4	3	4	3	3	3	3	-1	0	-1	-1	-2
179	1	23	3	1	2	3	2	2	2	3	5	4	4	4	5	5	5	2	2	3	1	0	0	-3	-2	-2
180	1	19	1	1	2	1	4	4	4	4	4	4	4	4	4	4	4	3	3	3	3	0	0	0	0	0
181	1	20	1	2	2	3	3	2	3	3	3	2	5	4	4	4	5	5	3	3	5	-2	0	-1	-2	-2
182	1	20	2	2	2	1	2	1	4	3	3	2	4	5	5	5	5	5	5	5	5	-2	0	-1	-2	-4
183	2	23	3	1	2	1	4	4	4	4	4	4	4	4	4	3	4	3	3	3	3	0	0	0	0	0
184	2	20	1	2	2	2	4	4	4	4	3	3	4	4	3	4	4	3	3	3	3	-1	0	1	0	0
185	2	20	1	2	2	3	4	3	3	4	4	3	4	4	4	4	3	3	3	3	3	1	0	-1	0	-1
186	1	23	3	1	2	2	3	4	3	4	4	4	4	4	4	4	5	3	3	3	3	-1	0	-1	-1	0
187	1	19	3	1	2	2	4	3	3	4	4	4	4	4	4	4	4	2	2	1	2	0	0	-1	0	-1
188	1	20	1	2	2	3	4	3	4	3	4	4	4	4	3	3	3	3	3	3	3	1	0	1	0	-1
189	2	23	3	1	2	2	4	3	3	4	4	4	4	4	4	4	5	3	3	3	3	-1	0	-1	0	-1
190	1	20	2	2	2	3	2	1	4	3	3	2	4	5	5	5	5	5	5	5	5	-2	0	-1	-2	-4
191	1	20	1	2	2	2	3	3	3	4	4	4	4	4	4	4	4	2	2	3	3	0	0	-1	-1	-1
192	2	20	1	2	2	3	4	4	4	4	4	4	4	4	4	4	4	3	3	3	3	0	0	0	0	0
193	2	20	1	2	2	2	4	3	3	3	3	4	4	4	4	4	4	2	2	3	2	-1	0	-1	0	-1
194	1	20	1	2	2	2	4	4	4	4	4	3	4	4	4	3	4	3	3	2	2	0	0	0	0	0
195	1	20	2	2	2	2	4	4	4	4	4	3	4	3	4	4	4	3	3	3	3	0	0	0	0	1
196	1	20	2	2	2	2	3	3	3	4	3	4	4	4	4	4	4	2	2	3	2	-1	0	-1	-1	-1
197	1	20	2	2	2	1	4	4	4	3	3	5	5	4	4	4	4	3	3	3	1	-1	0	0	-1	0
198	1	20	1	2	2	2	3	3	4	3	3	4	4	4	4	4	4	3	3	3	3	-1	0	0	-1	-1
199	1	19	1	1	2	1	4	4	4	4	4	4	4	4	4	4	4	3	3	3	3	0	0	0	0	0
200	1	20	1	2	2	2	4	4	4	4	4	3	4	4	4	4	4	3	3	3	3	0	0	0	0	0
201	1	20	1	2	2	3	3	3	4	3	3	4	4	4	4	4	4	3	3	3	3	-1	0	0	-1	-1
202	1	21	1	3	1	3	3	4	3	3	4	3	4	4	4	4	4	2	2	3	1	0	0	-1	-1	0
203	1	20	1	2	2	1	4	4	4	4	4	4	4	4	4	4	4	3	3	3	3	0	0	0	0	0
204	2	21	2	3	2	1	3	4	4	3	4	3	4	3	4	3	4	3	3	3	3	0	0	0	-1	1
205	1	21	2	3	1	1	3	2	3	3	4	4	4	4	4	4	4	3	3	3	3	0	0	-1	-1	-2
206	1	22	3	4	1	1	4	4	2	2	4	4	4	4	4	4	4	3	2	4	2	0	0	-2	0	0
207	2	21	2	3	2	2	4	4	4	4	3	4	4	4	4	4	4	3	3	3	3	-1	0	0	0	0
208	1	21	2	3	1	1	4	2	2	4	4	4	4	4	4	4	4	3	3	3	3	0	0	-2	0	-2
209	2	22	1	4	1	3	4	3	3	2	3	3	4	4	4	4	4	3	3	3	3	-1	0	-1	0	-1
210	1	21	2	3	2	1	3	3	4	4	3	4	4	4	4	4	4	2	2	3	2	-1	0	0	-1	-1
211	1	21	2	3	1	1	4	4	4	4	4	4	3	3	4	4	2	2	2	2	2	2	0	0	1	1
212	2	21	1	3	1	2	4	4	2	2	4	4	4	4	4	4	4	3	3	3	3	0	0	-2	0	0
213	1	20	2	2	2	2	4	4	4	4	4	4	3	3	4	4	3	3	3	3	3	1	0	0	1	1
214	1	22	2	4	1	2	3	2	2	4	4	4	4	4	4	4	4	2	2	2	3	0	0	-2	-1	-2
215	1	21	2	3	1	2	4	2	2	4	4	3	5	5	4	5	4	2	2	2	1	0	0	-2	-1	-3
216	2	20	1	2	2	3	3	3	3	3	3	4	5	4	4	4	4	4	3	3	3	-1	0	-1	-2	-1
217	2	21	2	3	1	2	4	4	4	4	4	4	3	3	4	4	4	3	3	3	3	0	0	0	1	1
218	1	21	2	3	1	3	4	4	4	4	4	4	3	3	4	4	2	2	2	2	2	2	0	0	1	1
219	1	20	2	1	2	1	4	4	4	4	4	4	4	4	4	4	4	3	3	3	3	0	0	0	0	0
220	2	20	1	2	2	1	5	5	3	3	5	3	5	3	3	3	4	3	3	3	3	1	0	0	0	2
221	1	21	1	3	1	1	3	4	2	3	4	4	4	4	4	4	4	2	2	2	1	0	0	-2	-1	0
222	1	22	2	4	1	2	3	4	4	4	3	4	4	4	4	4	4	3	4	3	3	2	0	0	-1	0
223	1	22	3	4	1	3	3	2	3	3	4	4	4	4	4	4	4	3	3	3	3	0	0	-1	-1	-2
224	1	21	2	3	1	1	4	3	3	4	4	4	4	4	4	3	4	3	3	3	3	0	0	-1	0	-1
225	1	22	3	4	1	1	3	4	4	3	3	4	4	4	4	4	4	2	3	2	2	-1	0	0	-1	0
226	1	21	3	3	1	1	4	4	4	4	4	4	4	4	3	4	4	3	3	3	3	0	0	1	0	0
227	1	22	3	4	1	2	4	3	3	3	4	4	4	4	4	4	4	3	3	3	3	0	0	-1	0	-1
228	2	22	3	4	1	3	4	4	4	3	4	3	4	4	4	4	4	2	2	2	1	0	0	0	0	0
229	1	21	1	3	1	3	5	5	5	5	5	3	3	2	3	3	4	2	2	2	2	1	0	2	2	3
230	1	21	3	3	1	3	4	4	4	4	4	4	4	4	3	4	4	3	3	3	3	0	0	1	0	0
231	1	21	1	3	1	1	4	4	3	4	4	4	4	3	4	4	4	3	3	3	3	0	0	-1	0	1
232	2	23	2	1	2	1	4	4	4	4	4	4	4	4	4	4	4	3	3	3	3	0	0	0	0	0
233	1	20	1	2	2	1	4	5	4	4	4	4	4	4	4	3	3	2	2	2	1	1	0	0	0	1
234	1	21	3	3	1	1	4	4	3	3	4	4	4	4	4	4	4	3	3	3	3	0	0	-1	0	0
235	1	23	3	1	2	1	4	4	4	4	4	4	4	4	4	4	4	3	3	3	3	0	0	0	0	0
236	1	21	3	3	1	1	4	4	3	3	4	4	4	4	4	4	4	3	3	3	3	0	0	-1	0	0
237	1	22	3	4	2	1	4	4	3	5	4	5	4	4	3	4	4	3	1	2	2	0	0	0	0	0
238	1	21	2	3	1	3	4	2	4	4	4	4	4	4	4	4	4	3	3	3	3	0	0	0	0	-2
239	2	19	1	1	2	2	4	4	4	4	4	4	4	4	4	4	4	3	3	3	3	0	0	0	0	0
240	2	20	1	2	2	1	4	4	3	4	5	4	4	5	4	4	4	3	2	3	1	1	0	-1	0	-1
241	1	21	2	3	1	1	4	4	4	4	4	4	3	4	4	4	4	3	3	3	3	0	0	0	1	0
242	1	22	3	4	2	1	4	3	4	3	4	4	4	4	4	4	4	3	3	3	3	0	0	0	0	-1
243	1	21	2	3	1	1	3	3	3	3	4	4	4	5	5	5	4	3	3	3	3	0	0	-2	-1	-2
244	1	22	2	4	2	2	4	4	4	4	4	4	3	3	4	4	4	3	3	3	3	0	0	0	1	1
245	1	21	2	3	1	1	4	3	4	4	4	4	4	4	4	4	4	3	3	3	3	0	0	0	0	-1
246	1	21	3	3	1	2	4	4	4	4	4	4	4	4	4	4	3	3	3	3	3	1	0	0	0	0
247	1	22	3	4	2	2	4	4	4	4	4	4	4	4	4	4	4	3	3	3	3	0	0	0	0	0
248	1	22	3	4	2	2	4	4	4	4	4	4	4	4	4	4	4	3	3	3	3	0	0	0	0	0
249	1	22	3	4	2	2	5	4	4	3	3	3	4	3	4	5	5	2	3	2	2	-2	0	0	1	1
250	2	22	3	4	2	1	4	4	4	4	4	4	4	4	4	4	4	3	3	3	3	0	0	0	0	0
251	1	22	3	4	2	1	4	4	4	4	4	4	4	4	4	4	3	3	3	3	3	1	0	0	0	0
252	1	21	1	1	2	2	4	4	4	4	4	4	4	4	4	4	4	3	3	3	3	0	0	0	0	0
253	1	22	2	4	2	2	3	4	4	4	4	4	4	4	4	4	4	3	3	3	3	0	0	0	-1	0
254	1	22	2	4	2	2	4	3	4	4	4	4	4	4	4	4	4	3	3	3	3	0	0	0	0	-1
255	2	22	3	4	2	2	4	4	4	4	4	4	4	4	4	4	4	3	3	3	3	0	0	0	0	0
256	1	22	3	4	2	2	5	4	4	4	4	4	4	5	4	4	3	2	3	3	2	1	0	0	1	-1
257	2	19	1	1	2	2	4	4	4	4	4	4	4	4	4	4	4	3	3	3	3	0	0	0	0	0
258	1	20	3	1	2	2	4	4	4	4	4	4	4	4	4	4	4	3	3	3	3	0	0	0	0	0
259	2	22	3	4	2	2	5	5	3	3	3	4	3	3	4	4	3	3	3	3	3	-2	0	-1	2	2
260	1	22	2	4	2	3	3	4	4	4	4	4	4	4	4	4	4	3	3	3	3	0	0	0	-1	0
261	1	23	3	1	2	2	4	4	4	4	4	4	4	4	4	4	4	3	3	3	3	0	0	0	0	0
262	1	20	3	1	2	2	4	4	4	4	4	4	4	4	4	4	4	3	3	3	3	0	0	0	0	0
263	1	22	2	4	2	3	4	3	4	4	4	4	4	4	4	4	4	3	3	3	3	0	0	0	0	-1
264	2	22	3	4	2	1	4	4	3	5	3	5	5	4	3	4	5	1	3	2	3	-2	0	0	-1	0
265	1	22	3	4	2	1	4	4	4	4	4	4	4	4	4	4	4	3	3	3	3	0	0	0	0	0
266	1	22	3	4	2	1	4	4	4	4	4	4	4	4	4	4	4	3	3	3	3	0	0	0	0	0
267	1	19	1	1	2	3	4	5	4	3	3	4	4	4	4	4	4	1	2	2	1	-1	0	0	0	1
268	1	22	3	4	1	1	4	4	4	4	4	4	4	4	4	4	4	3	3	3	3	0	0	0	0	0
269	1	22	3	4	1	2	4	4	4	4	4	4	4	4	4	4	4	3	3	3	3	0	0	0	0	0
270	1	19	2	1	2	3	4	4	4	4	4	4	4	4	4	4	4	3	3	3	3	0	0	0	0	0
271	1	23	3	1	2	3	4	4	4	4	4	4	4	4	4	4	4	3	3	3	3	0	0	0	0	0
272	1	22	3	4	1	2	4	4	4	4	4	4	4	4	4	4	4	3	3	3	3	0	0	0	0	0
273	1	22	3	4	1	2	3	4	3	3	4	4	4	4	4	4	4	2	2	2	1	0	0	-1	-1	0
274	1	22	3	4	1	2	3	3	4	4	4	4	4	4	4	4	4	2	2	1	3	0	0	0	-1	-1
275	2	22	3	4	1	3	4	4	3	5	3	5	5	4	3	4	5	1	3	2	3	-2	0	0	-1	0
276	1	23	3	1	2	3	4	4	4	4	4	4	4	4	4	4	4	3	3	3	3	0	0	0	0	0
277	1	22	3	4	1	3	4	4	4	4	4	4	4	4	4	4	4	3	3	3	3	0	0	0	0	0
278	1	22	3	4	1	3	4	4	4	4	4	4	4	4	4	4	4	3	3	3	3	0	0	0	0	0
279	2	22	3	4	1	3	4	4	3	5	3	5	5	4	3	4	5	1	3	2	3	-2	0	0	-1	0
280	1	19	1	1	2	3	4	4	4	4	4	4	4	4	4	4	4	3	3	3	3	0	0	0	0	0
281	1	22	3	4	1	2	4	4	4	4	4	4	4	4	4	4	4	3	3	3	3	0	0	0	0	0
282	1	22	3	4	1	2	4	4	4	4	4	5	4	4	4	4	4	3	3	3	3	0	0	0	0	0
283	2	22	1	4	1	3	5	4	3	3	3	5	4	3	3	4	4	3	3	3	3	-1	0	0	1	1
284	1	22	3	4	1	3	4	3	2	4	5	5	5	4	4	4	4	2	1	2	1	1	0	-2	-1	-1
285	1	19	1	1	2	1	4	4	4	4	4	4	4	4	4	4	4	3	3	3	3	0	0	0	0	0
286	2	22	1	4	2	3	5	4	3	3	3	5	4	3	3	4	4	3	3	3	3	-1	0	0	1	1
287	1	20	1	2	2	2	4	3	3	3	4	5	4	4	4	4	4	3	3	3	3	0	0	-1	0	-1
288	1	23	3	1	2	2	4	4	4	4	4	4	4	4	4	4	5	3	3	3	3	-1	0	0	0	0
289	1	23	3	1	2	2	3	3	5	5	5	4	3	3	4	5	5	2	2	3	2	0	0	1	0	0
290	2	20	1	2	2	2	3	3	4	4	4	4	4	4	4	4	4	3	3	3	3	0	0	0	-1	-1
291	2	22	3	4	2	1	3	4	4	3	4	3	5	5	5	5	5	2	2	2	1	-1	0	-1	-2	-1
292	1	20	1	2	2	2	3	3	4	4	4	4	4	4	4	4	4	3	3	3	3	0	0	0	-1	-1
293	1	20	1	2	2	2	3	4	4	4	4	4	4	4	4	4	4	3	3	3	3	0	0	0	-1	0
294	1	20	2	1	2	1	4	4	4	4	4	5	4	3	4	4	4	3	3	3	3	0	0	0	0	1
295	2	20	2	2	1	2	4	4	3	3	3	4	4	4	4	4	4	2	2	2	1	-1	0	-1	0	0
296	2	21	2	3	1	2	3	3	4	4	4	4	4	4	4	4	4	3	3	3	3	0	0	0	-1	-1
297	1	20	2	1	2	1	4	1	1	3	5	5	5	5	5	5	5	5	5	5	5	0	0	-4	-1	-4
298	2	20	1	2	1	3	1	5	4	5	4	4	4	4	4	4	4	4	4	4	4	0	0	0	-3	1
299	1	20	1	2	1	3	4	4	4	4	4	4	4	4	4	4	3	3	3	2	2	1	0	0	0	0
300	2	20	2	2	1	3	4	4	3	3	3	4	4	4	4	4	4	2	2	2	1	-1	0	-1	0	0
301	1	20	2	1	2	3	4	1	1	3	5	5	5	5	5	5	5	5	3	5	5	0	0	-4	-1	-4
302	1	20	1	2	1	3	4	4	4	4	4	4	4	4	4	4	3	3	3	2	2	1	0	0	0	0
303	1	20	1	2	1	1	4	4	4	4	4	4	4	3	4	4	4	3	3	3	3	0	0	0	0	1
304	2	23	3	1	2	1	4	3	5	3	4	5	4	4	4	5	4	2	1	2	2	0	0	1	0	-1
305	1	20	2	2	1	1	3	4	4	4	4	4	4	4	4	4	4	2	2	1	2	0	0	0	-1	0
306	2	20	1	2	1	2	4	4	4	4	4	4	4	4	4	4	4	3	2	2	2	0	0	0	0	0
307	1	20	1	2	1	3	4	4	4	3	4	4	4	4	4	4	4	3	3	3	3	0	0	0	0	0
308	2	23	3	1	2	3	4	3	5	3	4	5	4	4	4	5	4	2	1	2	2	0	0	1	0	-1
309	1	20	1	2	1	3	4	4	4	4	4	4	4	4	4	4	4	3	3	3	3	0	0	0	0	0
310	1	20	1	2	1	3	3	4	4	4	4	4	4	4	4	4	4	3	3	1	2	0	0	0	-1	0
311	2	23	3	1	2	3	4	3	5	3	4	5	4	4	4	5	4	2	1	2	2	0	0	1	0	-1
312	1	19	1	1	2	1	5	5	5	5	4	4	4	4	4	4	4	3	2	3	3	0	0	1	1	1
313	1	20	2	2	1	3	4	4	4	4	4	3	4	4	4	4	4	3	3	3	3	0	0	0	0	0
314	1	20	1	2	1	3	4	4	4	3	4	4	4	4	4	4	4	3	3	3	3	0	0	0	0	0
315	1	19	1	1	2	1	5	5	4	4	4	4	5	5	5	4	5	1	2	2	1	-1	0	-1	0	0
316	1	20	3	1	2	2	4	5	4	5	4	4	5	4	4	4	4	1	1	2	2	0	0	0	-1	1
317	1	19	1	1	2	3	5	5	4	4	4	4	5	5	5	4	5	1	2	2	1	-1	0	-1	0	0
318	1	20	1	2	1	3	4	4	4	4	4	4	4	4	4	4	4	3	3	3	3	0	0	0	0	0
319	2	20	3	1	1	1	4	4	5	4	3	4	5	3	5	5	5	1	2	1	2	-2	0	0	-1	1
320	1	20	1	2	1	3	4	4	4	4	4	4	4	3	4	4	4	3	3	3	3	0	0	0	0	1
321	1	20	2	2	1	3	3	4	4	4	4	4	4	4	4	4	4	2	2	1	2	0	0	0	-1	0
322	1	22	3	4	2	1	3	4	4	4	3	5	4	4	4	4	4	3	3	3	3	-1	0	0	-1	0
323	2	23	3	1	1	1	4	5	5	5	4	5	5	4	4	5	5	2	3	1	2	-1	0	1	-1	1
324	1	19	1	1	1	1	5	5	5	5	5	3	5	5	5	5	5	1	1	1	2	0	0	0	0	0
325	1	19	1	1	1	3	5	5	5	5	5	3	5	5	5	5	5	1	1	1	2	0	0	0	0	0
326	2	21	2	3	2	3	3	3	4	4	4	4	4	4	4	4	4	3	3	3	3	0	0	0	-1	-1
327	2	23	3	1	1	1	4	5	4	5	4	4	5	5	5	5	5	3	3	3	3	-1	0	-1	-1	0
328	2	22	2	4	2	2	4	4	4	4	4	4	4	5	4	4	5	3	3	3	3	-1	0	0	0	-1
329	1	21	1	3	2	1	4	4	3	4	3	5	5	4	4	4	3	1	1	2	2	0	0	-1	-1	0
330	2	21	1	3	2	1	3	3	3	3	4	5	5	5	4	4	4	2	1	1	2	0	0	-1	-2	-2
331	1	21	2	3	2	1	5	4	4	5	3	5	4	4	4	3	5	1	4	3	1	-2	0	0	1	0
332	2	21	2	3	2	3	3	3	3	3	5	5	5	4	4	4	4	2	2	1	1	1	0	-1	-2	-1
333	1	20	1	2	1	1	4	3	3	3	4	4	5	5	5	5	5	2	2	1	2	-1	0	-2	-1	-2
334	2	22	2	4	2	3	4	4	4	4	4	4	4	5	4	4	5	3	3	3	3	-1	0	0	0	-1
335	1	20	1	2	1	2	2	3	2	2	4	5	5	5	5	5	5	5	5	5	5	-1	0	-3	-3	-2
336	1	21	2	3	2	1	4	4	4	4	5	4	4	5	3	5	3	3	3	3	3	2	0	1	0	-1
337	2	21	2	3	2	3	5	5	4	5	5	4	4	5	4	4	4	1	2	2	1	1	0	0	1	0
338	1	20	1	2	1	1	3	3	3	4	4	4	5	5	5	5	5	2	1	2	2	-1	0	-2	-2	-2
339	1	20	1	2	1	1	2	4	3	4	5	5	5	4	4	5	5	2	1	1	1	0	0	-1	-3	0
340	2	20	1	2	1	1	3	4	4	4	4	5	5	5	5	4	5	2	2	2	1	-1	0	-1	-2	-1
341	2	21	2	3	2	1	5	5	4	3	4	5	5	5	5	4	5	3	3	3	1	-1	0	-1	0	0
342	2	20	1	1	1	2	5	5	5	5	5	4	4	5	4	5	5	3	3	3	3	0	0	1	1	0
343	1	22	3	4	2	2	3	4	3	3	4	4	4	5	5	5	5	2	2	2	1	-1	0	-2	-1	-1
344	1	22	3	4	2	2	5	5	3	3	4	5	5	5	5	4	4	2	2	2	3	0	0	-2	0	0
345	2	21	1	1	1	3	5	5	5	5	5	4	4	5	4	5	5	3	3	3	3	0	0	1	1	0
346	1	22	3	4	2	3	3	3	3	3	5	4	5	5	5	5	5	2	1	3	1	0	0	-2	-2	-2
347	1	22	3	4	2	1	4	4	4	4	5	4	4	5	5	5	4	3	3	3	3	1	0	-1	0	-1
348	1	22	2	4	2	2	5	5	5	5	5	4	4	4	4	4	4	3	3	3	3	1	0	1	1	1
349	1	18	2	1	1	2	5	5	1	5	5	5	5	5	5	5	5	3	3	3	3	0	0	-4	0	0
350	2	23	3	1	1	1	5	5	5	5	5	5	4	4	5	4	5	3	3	3	3	0	0	0	1	1
351	1	22	3	4	2	3	4	4	4	4	5	4	4	5	5	5	4	3	3	3	3	1	0	-1	0	-1
352	1	24	3	1	1	3	4	4	5	5	5	5	5	5	5	5	5	3	3	3	3	0	0	0	-1	-1
353	1	23	3	1	1	1	5	5	5	5	5	5	5	5	5	5	4	3	3	3	3	1	0	0	0	0
354	2	21	2	3	2	3	5	5	4	3	4	5	5	5	5	4	5	3	3	3	1	-1	0	-1	0	0
355	2	22	3	4	2	1	5	5	5	5	5	4	4	5	5	5	5	1	1	3	2	0	0	0	1	0
356	1	22	3	4	2	2	5	5	5	5	5	4	5	5	5	5	4	1	2	2	3	1	0	0	0	0
357	1	22	3	4	2	3	5	5	5	5	4	5	5	5	5	5	5	2	2	1	1	-1	0	0	0	0
358	2	23	3	1	1	1	5	5	5	5	5	5	5	5	5	5	5	3	3	3	3	0	0	0	0	0
359	2	22	3	4	2	2	5	5	5	5	5	5	5	5	5	5	5	3	3	3	3	0	0	0	0	0
360	2	20	1	2	1	2	4	4	4	4	4	3	5	5	5	5	5	3	3	3	3	-1	0	-1	-1	-1
361	1	20	1	2	1	3	5	5	5	5	5	4	4	4	4	4	4	1	2	3	2	1	0	1	1	1
362	2	20	1	2	1	3	4	4	4	4	4	3	5	5	5	5	5	3	3	3	3	-1	0	-1	-1	-1
363	1	19	1	1	1	1	5	5	5	5	5	5	5	5	5	5	5	3	3	3	3	0	0	0	0	0
364	2	23	3	1	1	1	5	5	5	5	5	5	5	5	5	5	5	3	3	3	3	0	0	0	0	0
365	1	23	3	1	1	1	5	5	5	5	5	5	5	5	5	5	5	3	3	3	3	0	0	0	0	0
366	1	20	2	2	1	3	4	4	4	4	4	5	5	4	3	3	5	3	3	3	3	-1	0	1	-1	0
367	2	20	1	2	1	2	4	5	5	4	4	4	4	4	5	5	4	3	3	3	3	0	0	0	0	1
368	2	20	1	2	1	3	4	5	5	4	4	4	4	4	5	5	4	3	3	3	3	0	0	0	0	1
369	1	21	3	3	2	1	4	2	2	4	4	5	5	5	4	5	5	1	1	2	2	-1	0	-2	-1	-3
370	1	22	3	4	2	2	5	5	5	5	5	5	5	5	5	5	5	1	1	1	2	0	0	0	0	0
371	1	21	2	3	2	2	4	4	4	4	4	5	5	4	5	4	4	3	3	3	3	0	0	-1	-1	0
372	1	20	1	2	1	2	4	4	4	4	5	4	5	5	5	5	5	3	3	3	3	0	0	-1	-1	-1
373	1	21	2	3	2	3	4	4	4	4	4	5	5	4	5	4	4	3	3	3	3	0	0	-1	-1	0
374	2	21	1	3	2	3	5	5	5	5	5	4	5	5	5	5	5	1	1	1	4	0	0	0	0	0
375	1	22	3	4	2	3	5	5	4	5	5	5	5	5	5	5	5	3	3	3	3	0	0	-1	0	0
376	2	22	3	4	2	3	5	5	5	5	5	5	5	5	5	5	5	3	3	3	3	0	0	0	0	0
377	1	21	1	3	2	1	3	3	5	5	3	5	5	5	5	5	5	2	1	2	1	-2	0	0	-2	-2
378	2	21	2	3	2	2	5	5	5	5	5	4	4	4	4	5	4	3	3	3	3	1	0	1	1	1
379	2	22	3	4	2	1	5	5	5	5	5	5	5	5	5	5	5	3	3	3	3	0	0	0	0	0
380	1	22	3	4	2	1	5	5	5	5	5	5	5	5	5	5	5	3	3	3	3	0	0	0	0	0
381	2	22	3	4	2	1	5	5	5	5	5	5	5	5	5	5	5	3	3	3	3	0	0	0	0	0
382	2	21	2	3	2	2	4	4	4	4	4	5	5	5	5	5	5	3	3	3	3	-1	0	-1	-1	-1
383	1	23	3	1	1	1	5	5	5	5	5	5	5	5	5	5	5	3	3	3	3	0	0	0	0	0
384	2	23	3	1	1	1	5	5	5	5	5	5	5	5	5	5	5	3	3	3	3	0	0	0	0	0
385	1	20	1	2	1	1	5	4	3	4	4	5	5	5	5	5	5	3	3	3	3	-1	0	-2	0	-1
386	2	20	2	2	1	3	5	5	5	5	5	5	4	5	4	5	3	3	3	3	3	2	0	1	1	0
387	1	20	1	2	1	1	5	5	5	5	5	4	5	5	5	5	5	3	3	3	3	0	0	0	0	0
388	1	20	1	2	1	1	5	5	5	5	5	5	5	5	5	5	5	3	3	3	3	0	0	0	0	0
389	2	22	2	4	2	2	5	5	5	5	5	5	5	5	5	5	5	3	3	3	3	0	0	0	0	0
390	1	20	1	2	1	1	5	5	5	5	5	5	5	5	5	5	5	3	3	3	3	0	0	0	0	0
391	2	21	2	3	2	3	4	4	4	4	4	5	5	5	5	5	5	3	3	3	3	-1	0	-1	-1	-1
392	1	22	2	4	2	2	5	5	5	5	5	5	5	5	5	5	5	3	3	3	3	0	0	0	0	0
393	1	20	2	2	1	1	5	5	5	5	5	5	5	5	5	5	5	3	3	3	3	0	0	0	0	0
394	2	23	3	1	1	1	5	5	5	5	5	5	5	5	5	5	5	3	3	3	3	0	0	0	0	0
395	2	21	2	3	2	2	4	5	5	5	5	4	5	5	5	5	5	3	3	3	3	0	0	0	-1	0
396	2	21	2	3	2	3	4	5	5	5	5	4	5	5	5	5	5	3	3	3	3	0	0	0	-1	0
397	2	22	2	4	2	2	5	5	5	5	5	5	5	5	5	5	5	3	3	3	3	0	0	0	0	0
398	1	19	1	1	1	2	5	5	5	5	5	5	5	5	5	5	5	3	3	3	3	0	0	0	0	0
399	1	20	1	1	1	2	5	5	5	5	5	5	5	5	5	5	5	3	3	3	3	0	0	0	0	0
400	1	23	2	1	1	2	5	5	5	5	5	5	5	5	5	5	5	3	3	3	3	0	0	0	0	0
401	1	24	3	1	1	2	5	5	5	5	5	5	5	5	5	5	5	3	3	3	3	0	0	0	0	0
402	2	22	2	4	2	2	5	5	5	5	5	5	5	5	5	5	5	3	3	3	3	0	0	0	0	0
403	1	23	3	1	1	2	5	5	5	5	5	5	5	5	5	5	5	3	3	3	3	0	0	0	0	0
404	1	19	1	1	1	3	5	5	5	5	5	5	5	5	5	5	5	3	3	3	3	0	0	0	0	0
405	1	19	1	1	1	3	5	5	5	5	5	5	5	5	5	5	5	3	3	3	3	0	0	0	0	0
406	2	22	3	4	2	2	5	5	5	5	5	5	5	5	5	5	5	3	3	3	3	0	0	0	0	0
407	1	19	1	1	1	3	5	5	5	5	5	5	5	5	5	5	5	3	3	3	3	0	0	0	0	0
408	2	23	3	1	1	3	5	5	5	5	5	5	5	5	5	5	5	3	3	3	3	0	0	0	0	0
409	2	22	3	4	2	2	5	5	5	5	5	5	5	5	5	5	5	3	3	3	3	0	0	0	0	0
410	2	22	3	4	2	2	5	5	5	5	5	5	5	5	5	5	5	3	3	3	3	0	0	0	0	0
411	1	22	3	4	2	2	5	5	5	5	5	5	5	5	5	5	5	3	3	3	3	0	0	0	0	0
412	2	22	2	4	2	3	5	5	5	5	5	5	5	5	5	5	5	3	3	3	3	0	0	0	0	0
413	2	22	3	4	2	3	5	5	5	5	5	5	5	5	5	5	5	3	3	3	3	0	0	0	0	0
414	2	22	3	4	2	3	5	5	5	5	5	5	5	5	5	5	5	3	3	3	3	0	0	0	0	0
